# Supplementary material for: Association of Food-Specific Glycemic Load and Distinct Dietary Components with Gestational Diabetes Mellitus Within a Mediterranean Dietary Pattern: A Prospective Cohort Study
Source: Nutrients. 2025 Jun 3;17(11):1917. doi: 10.3390/nu17111917 (PMC12157814; doi:10.3390/nu17111917)
Supplement: Supplementary file 1 [file nutrients-17-01917-s001.zip]

Archive with 1 entries (1 files):
- nutrients-3679061-supplementary.pdf
